# Supplementary material for: Gold Nanoparticles Functionalized with 2-Thiouracil for Antiproliferative and Photothermal Therapies in Breast Cancer Cells
Source: Molecules. 2023 May 31;28(11):4453. doi: 10.3390/molecules28114453 (PMC10254252; doi:10.3390/molecules28114453)
Supplement: Supplementary file 1 [file molecules-28-04453-s001.zip]

Archive with 1 entries (1 files):
- molecules-2386556-supplementary.pdf
